# Supplementary material for: Molecular cloning and heterologous expression analysis of JrVTE1 gene from walnut (Juglans regia)
Source: Mol Breed. 2015 Nov 17;35:222. doi: 10.1007/s11032-015-0414-2 (PMC4648991; doi:10.1007/s11032-015-0414-2)
Supplement: Supplementary file 2 — Supplementary material 2 (XLS 32 kb) [file 11032_2015_414_MOESM2_ESM.xls]

## Sheet: Sheet1
									0.207611
									0.201979
	α content(mg/100g)	β content(mg/100g)	γ content(mg/100g)	δcontent(mg/100g)	Total content(mg/100g)				0.196814
	0.00885015	0.0257879	0.0252958	0.0277221	0.0857577
60d-001	0.308576	0.143218	1.87432	0.896546	3.22266
60d-002	0.295489	0.102432	1.85368	0.854521	3.10612
60d-003	0.312353	0.150164	1.904	0.906854	3.27337		mg/100g	60 DAF	90 DAF	120 DAF
Average	0.305473	0.131938	1.87733	0.885974	3.20072		α	0.31	0.53	0.8
	0.0229232	0.0110993	0.173345	0.151009	0.323653		β	0.13	0.15	0.18
90d-001	0.501975	0.158219	5.34422	2.79035	8.79476		γ	1.88	5.54	6.67
90d-002	0.544149	0.138654	5.63258	2.92322	9.2386		δ	0.89	2.94	3.21
90d-003	0.538632	0.139354	5.65509	3.09166	9.42474		Total	3.2	9.61	10.86
Average	0.528252	0.145409	5.54396	2.93508	9.1527
	0.033169	0.0326532	0.274728	0.166777	0.263662
120d-001	0.811317	0.177611	6.42517	3.33132	10.7454
120d-002	0.768367	0.151979	6.96483	3.27792	11.1631
120d-003	0.833625	0.216814	6.60556	3.01948	10.6755
Average	0.804437	0.182135	6.66519	3.20957	10.8613
STDEVA
α	0.00885015	0.0229232	0.033169
β	0.0257879	0.0110993	0.0326532
γ	0.0252958	0.173345	0.274728
δ	0.0277221	0.151009	0.166777
Total	0.0857577	0.323653	0.263662
