# Supplementary material for: Molecular cloning and heterologous expression analysis of JrVTE1 gene from walnut (Juglans regia)
Source: Mol Breed. 2015 Nov 17;35:222. doi: 10.1007/s11032-015-0414-2 (PMC4648991; doi:10.1007/s11032-015-0414-2)
Supplement: Supplementary file 4 — Supplementary material 4 (TXT 7 kb) [file 11032_2015_414_MOESM4_ESM.txt]

>gi|219842174|dbj|BAH10644.1| tocopherol cyclase [Hevea brasiliensis]
MEANFQCSLYHLHHFSSNMGFPALNPCSTLKPFRLNQSSVGIHWRSLQVGFRSSRSRLLVSNSVTDRQTSTVERGGTEGVASASPVYVATPPNRELRTPHSGYHFDGTTRQFFEGWYFKVSIPERKESFCFMYSVENPAFRKKLSPLEVAQHGPRSTGVGAQILGASDKYICQYSEESQNFWGSRHELMLGNTFVAEKGMQPPSKEVPPQEFNRMVSEGFQVTPLWNQGFIRDDGRSDYVKTVKTARWEYSTRPVYGWGNVGSKQQSTAGWLAAFPVFEPHWQICMAAGLSTGWIEWDGERFEFKDAPSYSEKNWGGGFPRKWFWAQCNTFEGASGEVALTVGGGLRQLPGLTETFENAALIGVHYDGIFYEFVPWKGVVTWEISPWGYWFVTAENETHLVELEATTKDPGTTLRAPTTEAGLAPACKDTCYGVLKLKLWERRYDGSKGKIILDVTSDMAAVEVGGGPWFNTWKGKTTTPELLSRALRVPLDVDGIFNFLPLFKPPGL
>gi|255551000|ref|XP_002516548.1| Tocopherol cyclase, chloroplast precursor, putative [Ricinus communis] 
METNVRCSLHDLHPFSSNLGFRANINPSSTFKPFRCSHFRPLNKAAGAPSSRLSLSNSLTNSDTSTSAERGRMIESASSVSPLYVPTPSNRQLRTPHSGYHFDGTARKFFEGWYFRVSIPERKQSFCFMYAVENPAFRSKMTPLEIAQHGPRSTGVMAQILGADDKYICQCSEESQNFWGSRHELVLGSTFVPEKGMQPPTKEVPPEEFNKRVSEGFQVTPLWHQGFIRDDGRSDYVETVKTASWEYSTRPIYGWGDVESKQKSTAGWLAALPVFEPHWQICMAGGLSTGWIEWDGERYEFQDAPSYSEKNWGGGFPRKWFWVQCNVFEGATGEIALTVGGGLRQLPGLTENFENAALVGVHYDGNFYEFVPWNGVVNWEVSPWGHWFFTAENETHLVELEATTKDPGTPLLAPTAEVGLAPACRDTCFADLKLQMWERRYDGSKGKLILDVTSDMAAVEVGGGPWFNTWKGKTSTPELLSRALQVPVDMDEILSFLPLFKPPGL
>gi|356507907|ref|XP_003522704.1| PREDICTED: tocopherol cyclase, chloroplastic-like [Glycine max]MEAKLWEARLFSPTLPLLPPTPRLPSLNLHFPSSSTSTLHLARNSVSDTVPIQNEEKEQTLSSVKPTYSPTLPNRDLRTPHSGYHFDGTTRKFFEGWYFKVSIPERRQSFCFMYSVESPSFRKPLTPLELAQYGPRFTGVGAQILGADDKYICQYSPQSQFFWGSRHELMLGNTFVSNQNSKPPNKEVPPQEFNDRVLEGFQVTPLWHQGFIRDDGRSNYVETVKTARWEYSTRPVYGWGDVGSTQKSTAGWLAAFPVFEPHWQICMAGGLSTGWIEWDGERIEFDNAPSYSEKNWGGGFPRKWFWVQCNVFEGASGEIALTAAGGLRQIPGITETFENAALIGIHYGGNFYEFVPWNGVVNWEVTTWGYWFMSADNGKYVVELEATTEDPGTTLRAPTAEAGFAPACKDTCFGNLKLQMWERRYDGSKGKIILDVSSNMAALEVGGGPWFNTWKGKTSTPAALSRVLELPIDVEGIFNPVPLFKPPGL
>gi|225429977|ref|XP_002281424.1| PREDICTED: tocopherol cyclase, chloroplastic [Vitis vinifera]
METNTYSIWRAPVFQHVDSYSHFRVSWNPRSIGSPCRPLKLRLRRSSQIFALNSTSTSEGNRSSAAESGETESLGSVSPIYVPTPSNRELRTPHSGYHFDGSPRQFFEGWYFKVSIPEQKQSFCFMYSVENPAFQKKLGTFEELQYGPRFTGVGAQILGADDKYICQFSEESTNFWGCRHELMLGHTFVGRKDLRPPNKEVPPEEFNRRVIEGFQVTPLWHQGFIRDDGRSNYVDTVKTARWEYSTRPIYGWGNVGSKQKSTAGWLAAFPVFEPHWQICMAGGLSTGWIEWDGERYEFENAPSYSEKNWGGGFPRKWFWVQCNAFEGADGEVSLTAAGGLRKIPGLTEVFENAALVGVHYDGIFYEFVPWNGVVSWEINQWGYWYISAENESHMVELVATTKDPGTTLRAPTTEAGLAPACKDNCSGALKLQIWKRTFNGSKGKMILDVTSNMAAVEVGGGPWFNTWKGKTAAPELVRLALQVPVDEDAIFGLAPFFKPPGL
>gi|159792908|gb|ABW98674.1| chloroplast tocopherol cyclase [Sesamum indicum]
MESLAAMANCPCFNSLMIPHKAAARLQFSAPELRFGKKFRHPFAVKSVFGADSISSSLVDEPRKEIVHVEPVYEPTPPNRPIRTPHSGYHFDGTSRKFFEGWYFKVSIPECRQSFCFMYSVENPAFRKKLSTLEEVQYGPRFTGVGAQILGADDKYICQYTEESQNFWGNRDELTLGNTFVAQEKMQPPKKEIPPQEFNRRVVEGFQVTPLWHQGFIRDDGRTNYTEIVKTARWAYSTRPVYGWGNVGSKQKSTAGWLAAFPVFEPHWQICMAGGLSTGWIEWDDKLYEFKNAPSYSEKNWGAGFPRKWFWVQCNVFEGADGEVALTAAGGLRQVPGLSETFENAALFGVHYDGAFYEFVPWNGVVNWEIAPWGHWSISAENEMYTVELEATTKDPGTTLRAPTTEAGLAPVCKDTCFADLRLRLWERRYDGSEGKVILDVTSNMAAVEVGGGPWFTTWKGKTQTPEIIKRVVGLPVDVEGMFGLAPFLRPPGL
>gi|358344734|ref|XP_003636442.1| Tocopherol cyclase [Medicago truncatula] 
METKLLNPPFLLHFPSSVSSSSSTRTFFPFHHNRSFKLIIAHNSHTEQQQSQSSKPIYSPTPPNRQLRTPHSGYHFDGTARKFFEGWYFKVSIPEKRQSFCFMYSVENPAFRKELSTLELAQYGPRFTGVGAQILGADDKYICQYTPQSPNFWGSRNELMLGNTFAAKQNSKPPNKEVPPKEFNDKVLEGFQVTPLWNQGFICDDGRSDYVETVKTARWEYSTRPVYGWGDVGSTQKSTAGWLAAFPVFEPHWQICMAGGLSTGWIEWDGERIEFENAPSYSEKNWGGAFPRNGFGIAQCNVFEGASGEIALTAAGGLRQIPGLTETFENAALIGIHYGGKFYEFVPWNGVVSWEVATWGYWFMSADNGNYVVELEATTEDPGTTLRAPTSEAGLSQACKDTCFGILKLKLWERRYDGSKGKIILDVTSDMAALEVGGGPWFNTWKGKTSTPPVLSRAIGLPVDVDGLYNLFPLFKPPGL
>gi|312283109|dbj|BAJ34420.1| unnamed protein product [Thellungiella halophila]
METRSLVVSMNTNFSSYELSLPASPLTRSLAPFRSAKLGSRSISRVSASISTPNSEPSSSGKDAAISVKPVYVPTPPNRDLRTPHSGYHFDGTARKFFEGWYFRVSIPEKKESFCFMYSVENPAFRKRLSPLEVALYGPRFTGVGAQILGANDKYICQYTQESHNFWGDRHELVLGNTFSAVPGARSPSKEVPPEEFNRRVSEGFQVTPFWHQGHICDDGRTDYAETVKSARWEYSTRPVYGWGDVGAKQKSTAGWPAAFPVFEPHWQICMAGGLSTGWIEWGGERFEFRDAPSYSEKNWGGGFPRKWFWVQCNVFEGASGEVALTAAGGLRQLPGLTETYENAALVCVHFDGKLYEFVPWNGVVRWDMSPWGYWYMTAENETHMVELEARTNEAGTPLRAPTTEAGLATACRDSCYGELKLQIWERLYDGSKGKVILETKSSMAAVEIGGGPWFGTWKGDTSNTPELLKRSLQVPLDLETVFGWVPFFKPPGL
>gi|80971682|gb|ABB52813.1| tocopherol cyclase [Helianthus annuus]
MELQTTTTSPLFSSLLASSKPNNVKSSVRLKLERNRRLSAAKTDVYGVELQSQEIVNPVYVPTPTNRPLRPPHSGYHFDGTTRKFFEGWYFKVSIPEQRQSFCFMYSVENPAFKKDLNILEQLQHGPRFTGVGAQILGAHDKYICQYSKESHNFWGSRHELMLGNSFSVQTGKQPPNSEVPPQVFNQRVIEGFQVTPLWHQGFIRDDGRTSYAETVKTARWEYSTRPVYGWGDVGSKQKSTAGWLAAFPVFEPHWQICMAGGLSTGWIEWGDERYEFENAPSYCEKNWGGGFPRKWFWVQCNVFKGASGEVGLTCGGGLRQLPGLNETFENAALIGVHHGGIFYEFVPWNGVVEWEVAEWGYWHVTAQNETHKVELEASTKDPGTTLRAPTTEAGLAPACKDTCFAHLTLKLWEKGSAAAAADGKLILDVTSNMAAVEVGGGPWFNTWKGKTYTPEVINRALNLPVDVDGILGSFPLLKPPGL
>gi|47078321|gb|AAT09809.1| tocopherol cyclase [Solanum tuberosum]
MESFYSVSAISPISKNVGFSRIRTEFATSIANGELFLNNYSSTILKVQSQKSRHAFVVKADSSVDTTKKENREPVKPLYSSTPSNRPLRTPHSGYHFDGSTRKFFEGWFFKVSIPECRQSFCFMYSVESPSFTKKLSSFEELQYGPRFTGVGAQILGADDKYICQYSEESSNFWGSRHELMLGNTFVAQNSAKPPNKEVRPQEFNHRVTEGFQVTPLWHQGSIRDDGRTDYTEIVKTASWEYSTRPIYGWGDVNSKQKSTAGWPAAFPVFEPHWQVCMAAGLSTGWIEWDGQRFEFQNAPSYSEKNWGGSFPRKWFWVQCSVFEGAIGDVALTAGGGLRRLPGLNETFESVALIGIHYGGIFYEFVPWNASVSWEITPWGKWHISAENETHMVLLEATTEDPGTTLRAPTEEMGLAPACRDTCFGELRLQLWERKSNGSKGEVILDVTSNMAGLEVGGGPWFNTWEGKAEMPEIVTRAINVPVDLDGIFSCVPSLLKPPGL
>gi|377657551|gb|AFB74210.1| tocopherol cyclase [Brassica napus]
MDTRSLAVSMNTNFASFDLSRHLSPLRSTKLSPRSIPRASASISTTNSETSPSGNAINSEAISVKPVYVPTPPNRELRTPHSGYHFDGTARKFFEGWYFRVSIPEKRESFCFMYSVENPAFRKRLSPLEVGLYGPRFTGVGAQILGANDKYLCQYTEDSHNFWGDRHELVLGNTFSAKPGTRSPDKEVPPEEFNRRVSEGFQATPFWHQGHICDDGRTDYAETVKSARWEYSTRPVYGWGDVGTKQKSTAGWPAAFPVFEPHWQICMAGGLSTGWIEWGDERFEFRDAPSYSEKNWGGGFPRKWFWVQCNVFERAKGEVALTAAGGLRQLPGLTETFENAALICVHYDGKLYEFVPWNGVVSWEMSPWGYWYMTAENETHMVELEARTNEAGTPLRAPTSEAGLATACKDSCYGELKLQIWERRYDGSKGKVIMEAKSSMAAVEIGGGPWFGTWKGDTSNTPELLKRSLQVPLDIESVFGLVPFFKPPIL
>gi|325516256|gb|ADZ24706.1| tocopherol cyclase [Solanum pennellii]
MECVSAISPISKNGGFCRIRTHFATSIANGEVLLNNYSSTVLKLQSQKSRHAFVVKADSAVDTTKKENREPVKPVYSSTPSNRPLRTPHSGYHFDGSTRKFFEGWFFKVSIPECRQSFCFMYSVESPSFTKKLSSLEELQYGPRFTGVGAQILGADDKYICQYSEESSNFWGSRHELMLGNTFVAQNSAKPPNKEVRPQEFNRCVTEGFQVTPLWHQGSIRDDGRTDYTEIVKTASWEYSTRPIYGWGDVNSKQKSTAGWPAAFPVFEPHWQVCMAAGLSTGWIEWDGQRFEFQNAPSYSEKNWGGSFPRKWFWVQCSVFEGAIGDVALTAGGGLRLLPGLNETFESVALIGIHYRGIFYEFVPWNASVSWEITPWGKWHISAENETHMVLLEATTEDPGTTLRAPTEETGLAPACRDTCFGELRLQLWERKSNGSKGKVILDVTSNMAGLEVGGGPWFNTWKGNAEMPEIVTRAINVPVDLDGIFSCVPSLLKPPGL
>gi|289186607|gb|ADC91914.1| tocopherol cyclase [Lactuca sativa]
MDSNLYTLLQSSPYCPSSLLGSFKPNVQTMQSPMNRAYSGDQLSIPRLKFEGKRRLSVVKSIPKAEINDSSTVEVKATEDVKEIVNPVYVPTPSNRPLRTPHSGYHFDGTTRKFFEGWYFKVSIPERKQNFCFMYSVENPAFKKPLNGLEQLQYGQRFTGVGAQILGANDEYICQYTEESHNFWGSRHELKLGNSFTLQNGKKPPNNEVSPQVFNQSVVEGFQVTPLWNQGFIRDDEKTPYAKTVKTARWEYSTRPVYGWGNVGSTQKSTAGWLAAFPVFEPHWQICMAGGLSTGWIEWGEERYEFQNAPSYSEKNWGGGFPRKWFWVQCNVFKGASGEVGLTCAGGLRQLPGLSETFENAALIGVHYGGIFYEFVPWNGVVEWEVTQWGYWHVTAYNETHKIELEASTKDPGTTLRAPTTEAGFAAACKDTCTADLTLKIWEKANGKLILDVTSDMAAVEVGGGPWFNTWKGRTYTPEIVSRAINLPIDVEGILGSFPLLKPPGL
>gi|91694297|gb|ABE41800.1| tocopherol cyclase [Triticum aestivum]
MNVAGPATAFVPSARPAPRAPRPLWRPSARCNPSPRAATEPPAAAPVYAPTPRDRPLRTPHSGYHYDGTARAFFEGWYFKVSIPECRQSFCFMYSVENPFFRDGMTALDRTLYGPQFTGVGAQILGADDKYICQFSEKSNNFWGSRHELILGNTFIPNKGSTPPEREIPPQEFSNRVLEGYQVTPTWHQGFIRDDGRSKYVPNVQTARWEYSTRPVYGWGDVTSKQKSTAGWLAAFPFFEPHWQICMAGGLSTGWIEWDGERFEFENAPSYSEKNWGGGFPRKWYWIQCNVFSGTSGEVALTAAGGLRKIGLGDTYESPSLIGIHHEGKFYEFVPWTGTVSWDIAPWGHWKMSGENKNHLVEIEATTKEPGTALRAPTIEAGLVPACKDTCYGDLKLQMWEKKYDGSKGKIILDTTSNMAALEVGGGPWFNGWKGTTATNEPVNNIVGTQIDVESLFPIPFLKPPGL
>JrVTE1 
MSRGLSYESSSTVQGDIQKESSGSVSPAYVPTPPNRELRTPHSGYHFDGSARKFFEGWYFKVSIPERRQSFCFMYSVENPAFPKKLTALEVAQRGPRFTGVGAQILGANDKYICQYSEESQYFWGSRHELILGNTFVGEKESKPPYKEVPPQEFNKRVLEGFQVSPLWHQGFIRDDGRSNYVDTVKTARWEYSTRPIYGWGNVGSKQKSTAGWLAAFPVFEPHWQICMAGGLSTGWIEWDGERFEFQNAPSYSEKNWGGAFPRKWFWVQCNVFEGATGDVALTAGGGLRQLPGLTENFENAALVGVHYNGIFYEFVPWNGVVNWEIAPWGHWYMAAENRTHKVELEATTKDTGTTLRAPTAESGLAPACKDSCFGVLRLRLWEKRYDGSKGKIILDVTSNMAAVEVGGGPWFNAWKGVTSTPELLSQAIGVPVDVEGIFNYVPFFKPPGL*
