# Supplementary material for: Molecular cloning and heterologous expression analysis of JrVTE1 gene from walnut (Juglans regia)
Source: Mol Breed. 2015 Nov 17;35:222. doi: 10.1007/s11032-015-0414-2 (PMC4648991; doi:10.1007/s11032-015-0414-2)
Supplement: Supplementary file 5 — Supplementary material 5 (TXT 25 kb) [file 11032_2015_414_MOESM5_ESM.txt]

>gi|359476043|ref|XM_002281388.2| PREDICTED: Vitis vinifera tocopherol cyclase, chloroplastic-like (LOC100268095), mRNA
ATGGAAACAAACACTTACTCTATTTGGCGGGCTCCTGTTTTCCAACACGTTGATTCGTATTCGCATTTCAGAGTTTCGTGGAATCCTAGATCGATCGGGTCTCCATGCCGTCCTCTGAAGCTGAGGCTTCGAAGAAGCTCACAGATTTTCGCATTGAACTCGACTTCAACAAGTGAAGGTAACCGTTCTTCTGCGGCGGAGAGTGGAGAGACCGAGAGTTTGGGTTCTGTGAGTCCCATTTATGTGCCTACGCCTTCCAATCGAGAACTTCGCACTCCACACAGCGGGTACCATTTTGATGGAAGTCCCCGCCAGTTTTTTGAGGGGTGGTACTTCAAGGTCTCAATACCAGAACAGAAGCAGAGCTTCTGCTTTATGTATTCTGTGGAGAATCCTGCATTTCAGAAGAAGTTGGGGACATTCGAAGAATTACAATATGGTCCTCGATTTACAGGAGTTGGGGCTCAGATTCTTGGTGCCGATGACAAGTATATTTGTCAATTCTCAGAAGAATCTACTAACTTTTGGGGATGTAGGCATGAGCTAATGCTGGGGCATACATTTGTTGGCAGAAAAGACTTGCGGCCTCCAAATAAGGAGGTCCCTCCTGAGGAATTCAATAGAAGAGTGATAGAAGGTTTCCAAGTCACCCCACTTTGGCATCAAGGTTTCATCCGTGATGATGGCAGATCAAATTATGTGGATACTGTAAAGACTGCACGGTGGGAATACAGTACTCGCCCCATTTATGGCTGGGGTAATGTTGGGTCTAAACAGAAGTCCACAGCTGGCTGGCTTGCAGCTTTTCCTGTATTTGAACCCCATTGGCAAATATGCATGGCGGGAGGACTCTCAACAGGTTGGATAGAGTGGGATGGTGAAAGGTATGAATTTGAAAATGCCCCTTCTTATTCAGAAAAGAACTGGGGTGGAGGTTTCCCAAGAAAATGGTTTTGGGTCCAATGCAATGCCTTTGAAGGTGCAGATGGAGAAGTTTCTTTGACTGCAGCTGGTGGGTTGAGGAAAATACCTGGATTGACTGAAGTGTTTGAAAATGCTGCATTGGTTGGAGTTCACTATGATGGAATTTTCTATGAATTTGTGCCATGGAATGGAGTTGTTAGCTGGGAAATTAATCAATGGGGTTACTGGTACATATCTGCAGAGAATGAATCACATATGGTAGAATTAGTGGCAACAACAAAGGATCCAGGTACTACATTGCGTGCCCCTACCACGGAAGCTGGCCTTGCTCCTGCCTGCAAAGATAATTGTTCTGGTGCACTAAAATTGCAAATATGGAAACGAACATTTAATGGCAGTAAAGGAAAGATGATTTTGGATGTTACAAGCAACATGGCTGCAGTTGAAGTTGGGGGAGGACCGTGGTTCAACACCTGGAAAGGCAAGACTGCTGCACCAGAGCTTGTTCGCCTTGCTCTTCAGGTTCCTGTTGATGAAGATGCGATATTTGGTTTGGCTCCATTTTTTAAGCCCCCTGGCCTGTAGCTGTCTGGTCTCGCCAAGCCTTCTATTATTCTTTGATGAATTATCAAGTGATTTATGGATTATCACGAGGGAGGGATCGGGACCAATTTGATATCCAACTCAAAAAAGTCACTGTGACAGGGATTAAAATATCGTGATACTTCGATGGGCCTCGATATATCCCAAGGATATAAAACTGAATAATAAGCTATTATTTTGATGTCTGAGGGGATTTTAACCCTTGATAAAAGTTTCATAGGACACCTA
>gi|219842173|dbj|AB376095.1| Hevea brasiliensis tc mRNA for tocopherol cyclase, complete cds
TCATATAAAATATTTTTTCTAAGGATCGCTTAAAACATTTTCCATGAAATTTTCGGTTTTCTTCTAAAAGTTTTATAGAATTTAAGCGCAGTTATCTACTGTTAATTTTCTGTAATCCAACAATGGAAGCTAACTTCCAATGCTCGCTCTACCATCTTCACCATTTCTCTTCCAATATGGGATTTCCTGCTCTAAACCCTTGTTCCACCCTTAAACCTTTCCGTTTGAATCAAAGCTCCGTCGGAATTCATTGGCGGTCACTGCAAGTAGGGTTTCGATCATCGAGGTCCCGACTCTTGGTTTCCAATTCGGTGACTGACCGTCAAACTTCGACTGTTGAAAGAGGAGGTACTGAGGGTGTGGCCTCTGCAAGTCCCGTTTATGTCGCCACTCCTCCCAACCGTGAGCTTCGAACTCCTCACAGCGGGTACCATTTTGATGGAACCACGCGGCAATTTTTTGAGGGTTGGTACTTCAAGGTCTCTATTCCTGAGCGGAAGGAGAGCTTTTGTTTCATGTATTCTGTGGAGAATCCAGCATTTCGGAAGAAATTGTCGCCCTTGGAAGTGGCACAGCATGGACCCAGATCCACTGGAGTTGGTGCTCAAATTCTCGGGGCTTCTGACAAGTATATATGTCAATATTCTGAAGAATCTCAGAACTTCTGGGGAAGTAGGCATGAACTGATGTTGGGGAATACTTTTGTGGCCGAGAAAGGCATGCAGCCTCCATCCAAGGAGGTTCCTCCTCAGGAGTTTAATAGAATGGTTTCAGAAGGTTTTCAAGTCACCCCATTATGGAATCAAGGTTTTATTCGTGATGATGGCAGGTCAGATTATGTGAAAACTGTGAAAACTGCACGTTGGGAGTACAGTACTCGCCCTGTTTATGGATGGGGTAATGTGGGATCCAAACAACAGTCCACTGCAGGCTGGCTTGCTGCATTTCCTGTATTTGAACCCCATTGGCAAATATGCATGGCAGCCGGACTTTCAACAGGCTGGATAGAGTGGGATGGTGAAAGATTTGAGTTCAAAGATGCACCTTCTTACTCAGAAAAGAACTGGGGTGGAGGCTTTCCAAGGAAATGGTTTTGGGCTCAGTGTAATACCTTTGAAGGTGCAAGCGGAGAAGTTGCTTTGACTGTGGGTGGTGGGCTGAGGCAATTGCCTGGACTAACTGAGACCTTTGAAAATGCTGCGTTGATTGGAGTGCATTATGATGGAATTTTCTATGAATTTGTACCATGGAAAGGTGTTGTAACTTGGGAAATCAGCCCATGGGGTTACTGGTTCGTAACTGCAGAGAATGAGACACATTTGGTTGAATTGGAGGCAACAACAAAGGATCCGGGAACAACACTTCGTGCTCCAACAACAGAGGCTGGCCTTGCTCCAGCTTGCAAAGATACTTGTTATGGTGTTCTGAAATTGAAATTATGGGAACGAAGATATGATGGCTCTAAGGGCAAGATAATTTTGGATGTTACAAGTGACATGGCAGCAGTAGAAGTTGGTGGAGGACCGTGGTTTAACACCTGGAAAGGGAAGACAACTACGCCAGAGCTTCTCAGCCGTGCTCTGAGAGTGCCCTTAGACGTGGATGGGATCTTCAATTTTCTTCCACTATTCAAACCCCCTGGCTTATAGGCAGTTGGTTCAGGTCTTTCATTGCACCAAATCGATATCTTTGCAACTGGAGAAGTAAGATCTGGCCAGTGTGGCATGACATGGTCCGTCTATATTTCCGTAGGTGGAATCTTATGAACATTTCATGGCAGCACCAACCTGTACTTGATCGCCTTTTTCCATGTCTGTTCATCACTTTTATCACTCAGACAATTCTCGATAGCTCCATAGACATTTGATACATTCTTGCAAATTTTATGAGGAGTCGGTATATGATATGCTTTGAAATGATATTGAAAATTTACTTTATGCCTGAGAGCCGGTAAAAGGAGCTCAAATACTAGGATGCAAGTGCTCAAATTCAGACAAAAAAAAAAAAA
>gi|255550999|ref|XM_002516502.1| Ricinus communis Tocopherol cyclase, chloroplast precursor, putative, mRNA
ATGGAAACAAACGTCCGCTGCTCACTCCACGACCTTCATCCGTTCTCTTCAAATTTGGGGTTTCGAGCTAATATAAACCCTAGTTCCACCTTTAAACCCTTTCGCTGTTCTCATTTTCGACCGCTGAACAAAGCTGCAGGGGCGCCATCATCAAGATTATCCCTTTCAAATTCGCTAACTAACAGCGACACTTCTACTAGTGCTGAAAGAGGTAGAATGATTGAGAGTGCAAGTTCTGTTAGTCCCCTTTATGTTCCCACTCCTAGCAATCGTCAGCTTCGAACTCCTCATAGTGGGTACCATTTTGATGGGACTGCACGGAAATTTTTTGAGGGTTGGTACTTCAGGGTCTCAATTCCTGAAAGGAAACAGAGCTTTTGTTTCATGTATGCTGTAGAGAATCCAGCATTTCGTAGCAAAATGACTCCTTTAGAAATCGCACAGCATGGACCTAGATCAACTGGAGTTATGGCCCAAATTCTTGGTGCTGATGATAAGTATATATGCCAATGCTCCGAAGAATCTCAAAACTTCTGGGGAAGTAGACATGAACTAGTGTTGGGGAGTACTTTTGTACCTGAGAAAGGGATGCAGCCTCCAACCAAGGAGGTTCCTCCTGAGGAGTTCAATAAAAGAGTTTCAGAAGGTTTTCAAGTTACCCCACTTTGGCATCAAGGTTTTATTCGTGATGATGGCAGGTCAGATTATGTGGAAACTGTGAAAACTGCAAGTTGGGAGTACAGCACTCGTCCTATTTATGGATGGGGTGATGTTGAATCCAAGCAAAAGTCCACTGCAGGCTGGCTTGCTGCATTACCTGTATTTGAACCCCACTGGCAAATATGCATGGCAGGAGGACTTTCAACAGGCTGGATAGAGTGGGATGGTGAAAGATATGAATTCCAAGATGCACCTTCTTACTCGGAAAAGAACTGGGGTGGAGGCTTCCCAAGGAAATGGTTTTGGGTTCAATGTAATGTCTTTGAAGGTGCAACTGGAGAAATTGCTTTGACTGTAGGTGGTGGGCTGAGGCAATTGCCTGGACTGACTGAGAACTTTGAAAATGCTGCATTGGTTGGAGTTCACTATGATGGAAATTTTTATGAATTTGTCCCATGGAATGGTGTTGTAAATTGGGAAGTTTCTCCATGGGGTCACTGGTTTTTCACTGCAGAGAATGAGACGCATTTGGTTGAATTGGAGGCAACAACAAAGGATCCAGGAACGCCTTTGCTTGCTCCAACAGCAGAAGTTGGCCTTGCTCCAGCTTGCAGAGATACTTGTTTTGCTGATCTAAAATTGCAAATGTGGGAACGAAGATATGATGGCTCTAAGGGGAAGTTAATTTTGGATGTTACAAGTGACATGGCAGCAGTAGAAGTTGGAGGAGGACCGTGGTTTAACACCTGGAAAGGGAAGACAAGTACACCAGAGCTTCTCAGCCGTGCTCTTCAAGTTCCGGTAGATATGGATGAGATTTTGAGTTTTCTTCCACTATTCAAACCCCCTGGCTTATAG
>gi|470109822|ref|XM_004291141.1| PREDICTED: Fragaria vesca subsp. vesca tocopherol cyclase, chloroplastic-like (LOC101304641),mRNA
CTCTCTCTCTCTCTCTCACTCTGCTCGACTCCGTAACAGAACCATGGAATCGAGTCTCTCTCTCCGTCCCGAGCCTCACCATTTCTCTCACAACCTGAACTTCCGAACCCCAAACCCCCTACTGACTCGCCGGAATCTCAACCTAGGGTTCCGAACCAACTCCGCCGTCTCCGTCTCCGCCTCCGCTTCCAAAACCGAACCGATCGCCTCCTCCGCCGCTGAACCGGTCTACACTCCCACACCTCCGAACCGGGACCTCCGGACCCCTCACAGCGGGTACCATTTCGATGGAACTGCTCGGAAATTCTTTGAGGGATGGTACTTCAAGGTCTCGATTCCGGAACGGAGGCAGAGCTTTTGCTTTATGTACTCCGTGGAGAATCCGGCGTTCCGTCAGCCTCTGACGGGGTTGGAGTTGGCTCAGCACGGACCTAGAACCACCGGAGTCGGAGCGCAGATTCTCGGCGCGGATGACAAGTACATTTGCCAGTACAGTGAAGAATCTAAGAATTTTTGGGGAAGTAGGCATGAGCTTATGTTGGGGAATACTTTTGTAGCGGAAAAACAATCAAAGCCTCCAAACAAGGAGGTTCCTCCTCAGGAATTCAATAAGAGAGTGATGGAAGGTTTCCAAGTAACTCCACTTTGGCACCAGGGTTTTATTCGTGATGATGGCAGAACAAATTATGTGGAAACTGTGCGGACCGCACGTTGGGAATACAGTACCCGCCCAATTTTTGGGTGGGGTGATGTTGGCTCCAAGCAGAAGCCAACTGCTGGATGGTTAGCAGCTTTTCCAGTATTTGAACCGCATTGGCAAATATGCTTGGCTGGTGGATTGTCAACAGGTTGGATAGAGTGGGATGGCGAAAGATATGAGTTTCAAAATGCCCCTTCTTATTCTGAAAAGAACTGGGGTGGAGCATTCCCAAGAAAATGGTTCTGGGTCCAGTGTAATGTTTTTGAAGGGGCTACAGGAGAAGTTGCTCTCACTGCAGGTGGCGGGTTGAGGCAAATACCTGGGTTATCCGAGACTTTCGAAAATGCTGCACTGATTGGAGTTCACTTTGGTGGAAAGTTTTATGAATTTGTACCATGGAATGGTGTTGTTACTTGGGAAATTGCTACTTGGGGTCATTGGTCCATGGCTGCAGAGAATGAGACACATATGGTAGAATTAGAGGCAACCACAGAGGATCCTGGTACAACATTGCGTGCTCCAACAGCAGAAGCAGGACTTGCCCCAGCTTGTAAAGATACTTGTTTTGGTGTGCTAAAATTACAGATGTGGGAACGTAGATATGATGGCAGCAAGGGAAAGATGATATTAGATGTTAAAAGCAACATGGCCGCAGTAGAGGTTGGAGGGGGTCCGTGGTTCACTGCTTGGAAGGGAAAAACCAATACTCCGGAGCTCCTTAAGCGGGCTATACGAGCTCCAGTCGATGTAGAAGGGGCATACAATTTGGTTCCACTATTCAAACCCCCGGGTCTATAGTATGATTAGTATCATGTTCTTTGCCATGTTGAAGGAATGAATCTACATGCTGTTCTTTTACTCTAGAAGAAACCATGGACCATGATAATGTCGGTGTAGTGTAAATACAGTTGCTCTTCCTCATCACATCTCTTCAATTTGGTTATCTCTTGGTTTCTTGCACTCTCGCTACGCTCGACTCGTGAGAGGTGAAAGCATGGCCATTATGATTTTAATTTTTAGTGCATACTGTAAATGCAATAGCATCTCCACTCAAATTTCCCTTAGCTTCTTGTCTCTTATGAATAGTTTGCTATGAGTCGCTATATGAAACCAGGACAAGACCAGTGGGGCTGATTCTAATAGAGACTGGTATCAATCTCTCGTGAC
>gi|33188418|gb|AY336944.1| Eucalyptus gunnii tocopherol cyclase (Sxd1) mRNA, complete cds
CTCCTCAATTTTACCGCCACGACGCCCCGTCCCGTCCACTTGTTGCTCCGTAGCTGGAAACGCCGCCCGCACACGGCACCGGAAGCTCGGCAACGACCGCGGATTCTCCGCCGCCGCCGCCGCCGCGTCTTCTCTCCGGCCGATCGCACTCCTCGACCGGCCTCCGATGGAAGCGAGCTCGGTCGCGCTCTGCGAGGTCCACCGTTTCGCGCCAAAGCACGGTCCGCGGGCGTTGACCAGCCCTAGTTTCGGCCGGAGCCGATGCCGGTCGCCGGGACGGGGCTCGCTCAAGCTCGGACCGCGGAGGGGCTCCGGGGCCGTCGTCCTCGCGTCTGCTTCCGCCGGCGATGCTTACGGTTCGTCAACGATTGATCGGAGGGAGGCGGATAGCGGCGACAAGAAGGCGGCTTCGTCCGCGCCTTCGTCTCCCTCCGCGAGTCCCGTTTACGTGCCCACGCCGCCGAATCGGGAGTCGCGAACTCCTCACAGCGGGTACCATTGGGATGGAAGTAGTCGGAAATTTTTTGAAGGATGGTACTTTAAAGTGTCTATTCCTGAGAGTAGACAGAGCTTCTGCTTCATGTACTCTGTGGAAAATCCTGCATTTCCCAAGAAGCTGAGTGCTTTGGAAGTGGCACAGTATGGGCCTCGATATACTGGTGTTGGTGCACAAATTCTTGGTGCTGATGACAAGTATATTTGCCAATTCTCTGAGGAATCTGCCAACTTTTGGGGAAGTAGGCATGAGCTTATATTGGGGAATACTTTTATGGCTGAAAAAGATGCAAAGCCTCCGAACAAGGAGGTTCCTCCTCAGGAATTTAATAAAAGGGTAGCGGAAGGTTTTCAAGTCAGCCCACTTTGGCATCAAGGTTTCATACGAGATGATGGCAGGTCAGATTACGTGGAAACTGTGAAAACTGCACGTTGGGAGTATAGTACCCGCCCTGTCTATGGATGGGGCAATGCTGGATCGCAACAGAAGTCAACCGCGGGTTGGTTAGCAGCTTTTCCTGTATTCGAACCCCATTGGCAAATTTGCATGGCAGGCGGGCTGTCAACTGGTTGGATAGAATGGGAAGGAGAAAGATTTGAGTTCCAAGACGCGCCCTCTTATTCAGAAAAAAATTGGGGTGGGGCCTTCCCAAGGAAGTGGTTTTGGGTTCAATGTAACGTCTTTGAAGGTGCAAAAGGAGAAGTTGCTCTGACGGCTGCTGGTGGTTTGAGACAGCTACCCGGACTAACCGAGACATTTGAAAATGCTGCACTGATTGGAGTTCACTATGATGGGATTTTCTATGAATTTGTGCCTTGGAATGGTGTTGTCAGCTGGGAAGTTGCTCCATGGGGCTCCTGGTACATGGAAGCAGATAATGAGACTCACAAGGTTGTAGTGGAGGCAACAACAAAGGATCGTGGCACGACATTGCGTGCTCCGACGGTAGAGGCTGGCCTTGCTCCAGCTTGCAATGATACTTGTTTTGGTGATCTAAAGCTGCAGATATGGGAACGGAGATACGATGGAAGTAAGGGGAAGTTGATCTTGGATGTGACGAGCAATATGGCGGCGGTGGAAATTGGAGGAGGGCCGTGGTTCAGCACTTGGAAAGGCAAGACCTCCACGCCGGAGCTTCTGAGTCGTGCTTTACGCGTCCCCGTTGATGTCGATGGGTTTTTCGGTTTGGCTCCATTCCTCAAACCCCCTGGTCTATAGTTGGCTTCTCTTCACTCTGTGGAGCAAACTGATCAACCATTGAGGTTCGCAGGAAGAGCTGTCACAAACTTTTCGCTTTTAAGGAGAGCATTTTCTACAATTTGGAAGGACAGGTTGAGATTAAATACAATCTATAAACAATACTTCTCTAGACTTTCCTGTCATTGTTGTTCAGTACCATCTGAAATAATACACATAGACAACTTCTTTCTCGGGTCAAAAAAAAAAAAAAA
>gi|356507906|ref|XM_003522656.1| PREDICTED: Glycine max tocopherol cyclase, chloroplastic-like (LOC100809310),mRNA
AAGTTGAGCCAGATAATACTACTACTAGTAAGTCGCACCGGTTTCTGCTTCCTACATTGCCATGGAAGCCAAGCTCTGGGAGGCTCGTCTTTTCTCTCCAACACTCCCTCTTCTTCCTCCTACTCCTCGTCTTCCTTCTCTCAATCTTCACTTTCCCTCATCATCAACTTCAACGCTCCACCTAGCTCGCAATTCTGTCTCAGATACCGTTCCCATTCAAAATGAGGAAAAGGAACAAACTCTGTCTTCTGTCAAACCTACTTACTCCCCCACTCTTCCCAATCGAGACCTACGAACCCCTCATAGCGGGTACCATTTCGATGGGACTACTCGCAAATTCTTCGAGGGTTGGTACTTCAAAGTCTCCATTCCCGAACGGAGGCAGAGCTTTTGCTTCATGTATTCCGTCGAGAGTCCCTCCTTTCGTAAGCCACTGACGCCGCTCGAACTGGCCCAATACGGGCCCAGGTTTACCGGTGTCGGGGCCCAAATTCTCGGTGCCGATGACAAATATATTTGCCAATACTCTCCCCAATCACAATTCTTCTGGGGAAGTAGGCATGAACTGATGTTGGGGAACACTTTCGTGTCCAACCAAAATTCTAAGCCTCCAAACAAGGAAGTCCCTCCTCAGGAATTTAATGATAGAGTGCTGGAAGGTTTTCAAGTCACCCCCCTTTGGCATCAAGGTTTTATTCGCGATGATGGAAGGTCAAATTATGTAGAGACGGTAAAGACAGCTCGTTGGGAGTATAGTACACGTCCTGTATATGGTTGGGGTGATGTTGGTTCTACGCAGAAGTCTACTGCTGGGTGGCTTGCAGCTTTTCCTGTTTTTGAACCACATTGGCAAATATGCATGGCTGGTGGACTGTCAACAGGTTGGATAGAGTGGGATGGCGAGAGGATTGAGTTTGATAATGCTCCATCTTATTCAGAAAAGAACTGGGGTGGAGGATTCCCAAGAAAATGGTTTTGGGTTCAATGTAATGTTTTTGAAGGTGCTAGTGGAGAAATTGCTCTTACAGCAGCTGGTGGATTGAGGCAAATTCCTGGAATAACCGAGACCTTTGAAAATGCTGCATTGATTGGAATTCATTATGGTGGAAATTTTTATGAATTTGTGCCATGGAATGGTGTTGTTAACTGGGAAGTTACTACTTGGGGTTATTGGTTTATGTCAGCAGACAATGGCAAATATGTGGTTGAATTAGAAGCAACAACAGAGGATCCAGGTACAACATTGCGTGCTCCAACAGCAGAAGCTGGCTTTGCCCCTGCATGTAAAGATACATGCTTTGGAAATCTAAAATTACAAATGTGGGAACGAAGATATGATGGCAGCAAGGGGAAGATCATATTGGACGTTTCAAGTAACATGGCAGCACTAGAAGTTGGAGGAGGTCCATGGTTTAACACTTGGAAGGGCAAGACATCAACTCCAGCAGCCCTTAGCCGTGTCCTTGAATTACCCATAGACGTAGAGGGCATTTTCAATCCTGTTCCTCTATTTAAACCGCCTGGCCTGTAGTCATTTGGTTTGGTATTATCTTCCTTTTTTTTTAGTTTTTAATCTAATCATGCGGCATAATGCATGGTTTAATGTTATAAACTTTGTCATAGTGCATGAAAGGATTCAGAGTTTCACCATAAGGATAGAAAGGGATTCTTGATTACAAAAACACAATGTCTATATCCTTAGATAAAAAGAGAATGAAACAAAAAAGTTTACATGTACGTGTGAGGGAATACATAAGAAAATGTGTAAAAACGATTTTTATATTGACATTATTGAATATATTATAATTTTATGGGAGAGTATTTTACCACTTT
>gi|502131963|ref|XM_004501115.1| PREDICTED: Cicer arietinum tocopherol cyclase, chloroplastic-like (LOC101502250), mRNA
TGAAATGAAAACACGTAGGTAACATGTAACACTACGAATTAGCTGAGTAAGCTTAACATGTCATGTGGTTTGAAGTCGCAAACAGTCACATCGTGTTCTTCTTCTTCTTCTACACCACGCACGCATCACTGAGAAAAATTATCATCATCCATGGAAACCAAACTGTTTGATCCGTTTCTTCACTTTCCCTCCGTCTCTTCATCCACCTCAATTTCCACACTCACATTCTTCTCCCCCCTTCCTCTTCGTCGCTACCCTTCTCTCAAATTACTCGCTCACAATTCCCTCTCTTCACATACCGATCCAATTCAACATAACCAACCATCTCAATCTTACTCTCCTACACCTCCCAATCGACAACTTCGCACCCCTCATAGCGGATATCACTTTGATGGAACTGCTCGGAAATTCTTTGAGGGTTGGTACTTCAAAGTTTCCATTCCGGAAAGGAGACAGAGCTTTTGCTTTATGTATTCAGTTGAGAATCCTGCGTTTCGCAAACAATTGACGCCTTTCGAATTGGCCCAATATGGGCCCAGGTTTACTGGTGTTGGGGCCCAAATTCTTGGTGCTGATGACAAATACATTTGCCAATACACTCCTGAATCACACAACTTCTGGGGAAGTAGGCATGAACTGATGTTGGGTAACACTTTTGCGGCCAAACAAAATTCGATACCTCCAAACAAGGAAGTTACTCCTCAGGAATTTAATGATAGAGTGCTGGAAGGTTTTCAAGTGACTCCCCTTTGGAATCAAGGATCCATTTGCGATGATGGAAGGTCGAATTATGTAAAAACAGTAAAGACGGCTCGCTGGGAGTACAGTACACGTCCTGTATATGGTTGGGGTGATGTTGGGTCCACACAGAAGTCAACTGCTGGTTGGCTTGCAGCTTTTCCTGTTTTTGAACCACATTGGCAAATATGCATGGCTGGTGGACTGTCAACAGGTTGGATAGAGTGGGATGGTGAGAGGATTGAGTTTGATAATGCCCCATCTTATTCAGAAAAGAACTGGGGTGGAGCATTCCCGAGAAAATGGTTTTGGGCTCAATGTAATGTTTTTGAAGGTGCTAGTGGAGAGATTGCACTTACAGCAGCTGGTGGATTGAGACAGATTCCTGGATTAACTGAGACATTTGAAAATGCTGCATTGATTGGAATTCATTATAGTGGAAAGTTTTATGAATTTGTGCCATGGAATGGTGTTGTAACCTGGGAAGTTGCTACTTGGGGCTATTGGTTTATGTCTGCAGAGAACGGCAATTATGTGGTTGAATTAGAAGGCACAGCAGATGATCCAGGCACTACATTGCGTGCTCCAACATCAGAAGCTGGCCTTTCCCAAGCTTGTAAAGATACATGCTTTGGAATTCTAAAATTAAAATTGTGGGAACGAAGATATGATGGAAGCAAGGGAAAGATGATATTGGACGTGACAAGTGACATGGCAGCTCTAGAAGTTGGAGGAGGTCCATGGTTTAGCACTTGGAAAGGCAAGACATCAACACCACCTATCCTTAGTCGTGCTATTGGATTACCAGTAGATGTAGATGGCATATATAATCTGTTTCCTCTGTTTAAACCACCTGGCTTGTAGTAACTTATTTTGTTTTGTAAAACTTTTCTCTTGATGAACGCAAGTGGTACCATATTTTTTAATGAAAATGTGCGATAGGAAGGAGTATAATAAAAGAGATATTTTTTTTTGGTCAA
>gi|358344733|ref|XM_003636394.1| Medicago truncatula Tocopherol cyclase (MTR_041s0010) mRNA, complete cds
ACTCGTCACTGAAATAGAGAAAGAGAGAGAGAGAAACAAGAATCATCCATCCATGGAAACCAAGCTATTGAATCCTCCTTTTCTTCTTCACTTTCCTTCCTCTGTTTCTTCTTCTTCATCCACACGCACATTCTTCCCCTTTCATCACAACCGTTCTTTCAAACTAATCATCGCTCACAATTCACACACCGAACAACAACAATCTCAATCTTCCAAACCAATTTACTCTCCTACACCCCCCAATCGTCAACTTCGCACCCCTCATAGCGGGTATCATTTTGATGGAACTGCTCGAAAATTCTTCGAGGGTTGGTACTTCAAAGTTTCCATTCCTGAAAAGAGGCAAAGCTTCTGCTTTATGTATTCAGTTGAGAATCCTGCGTTTCGCAAGGAATTGTCGACTTTGGAATTAGCACAATATGGACCTAGATTTACTGGTGTTGGGGCACAAATTCTTGGTGCTGATGATAAATACATTTGTCAATATACTCCCCAATCACCCAATTTCTGGGGAAGTAGGAATGAACTGATGTTGGGTAACACTTTTGCGGCTAAACAAAATTCGAAACCTCCCAACAAGGAGGTTCCTCCTAAGGAATTTAATGATAAAGTGTTAGAAGGTTTTCAAGTCACTCCCCTTTGGAATCAAGGTTTCATTTGCGATGATGGAAGGTCGGATTATGTAGAAACAGTAAAGACTGCTCGCTGGGAGTATAGTACACGTCCTGTATATGGTTGGGGTGATGTTGGGTCTACACAGAAGTCAACTGCTGGCTGGCTTGCAGCTTTTCCTGTTTTTGAACCACATTGGCAAATATGCATGGCCGGTGGCCTGTCAACAGGTTGGATAGAGTGGGATGGCGAGAGGATTGAGTTTGAAAATGCCCCATCTTATTCAGAAAAGAACTGGGGTGGAGCGTTCCCGAGAAATGGTTTTGGTATTGCTCAGTGTAATGTTTTCGAAGGTGCTAGTGGAGAAATTGCACTTACAGCCGCTGGTGGATTGAGACAAATCCCGGGACTAACTGAGACATTTGAAAATGCTGCATTGATTGGAATTCACTATGGTGGAAAGTTTTATGAATTTGTGCCATGGAATGGTGTTGTAAGCTGGGAAGTAGCTACTTGGGGTTATTGGTTTATGTCTGCAGACAACGGAAATTATGTGGTTGAATTAGAAGCAACAACAGAGGATCCAGGTACTACATTGCGTGCCCCAACATCAGAAGCTGGCCTTTCCCAAGCTTGTAAAGATACATGCTTTGGAATTCTAAAATTAAAATTGTGGGAAAGAAGATACGACGGCAGCAAGGGAAAGATAATATTGGATGTGACAAGTGACATGGCAGCTCTAGAAGTTGGAGGAGGTCCATGGTTTAACACTTGGAAGGGAAAAACGTCAACTCCACCTGTTCTTAGCCGTGCTATTGGATTACCAGTAGATGTAGATGGCCTCTATAATCTGTTTCCTCTGTTTAAACCACCTGGCTTGTAG
>gi|159792907|gb|EU143248.1| Sesamum indicum chloroplast tocopherol cyclase mRNA, complete cds; nuclear gene for chloroplast product
AAGAGTTAAACATTCCAGTGTCTTTCTCCTCTCCTCGTACTCTTCGCAATGGAGAGTCTTGCTGCGATGGCCAACTGTCCATGTTTTAATTCGTTGATGATTCCTCATAAAGCTGCCGCAAGACTTCAATTTTCAGCACCGGAGCTGCGTTTCGGGAAAAAATTCCGCCACCCGTTTGCAGTAAAATCCGTGTTCGGAGCCGACTCGATTAGTTCCTCTCTAGTTGATGAGCCTAGAAAGGAGATTGTTCATGTGGAACCTGTCTATGAGCCGACGCCTCCTAATCGCCCAATCCGAACTCCTCACAGCGGGTACCATTTTGATGGGACTTCTCGGAAATTTTTTGAGGGCTGGTACTTCAAGGTGTCAATACCAGAATGTAGACAGAGTTTCTGCTTCATGTATTCTGTTGAGAACCCAGCATTTCGCAAAAAATTAAGCACACTGGAGGAGGTACAGTATGGACCTCGATTTACTGGTGTTGGAGCTCAAATTCTAGGGGCTGATGACAAGTATATTTGTCAGTACACTGAAGAATCTCAGAACTTTTGGGGAAACAGGGATGAGCTGACGCTAGGTAATACTTTTGTGGCACAAGAGAAGATGCAGCCTCCAAAGAAAGAGATACCTCCACAGGAGTTCAACCGAAGAGTTGTGGAGGGCTTCCAAGTAACCCCACTTTGGCACCAAGGCTTTATTCGTGACGATGGAAGGACGAATTACACCGAGATTGTGAAGACTGCACGCTGGGCATACAGCACCCGTCCTGTTTATGGATGGGGAAATGTTGGGTCCAAGCAAAAGTCGACGGCAGGATGGCTTGCTGCATTTCCCGTCTTTGAACCTCACTGGCAGATATGCATGGCAGGCGGACTTTCAACAGGTTGGATTGAATGGGATGATAAGCTATACGAGTTTAAAAATGCTCCGTCATATTCTGAAAAGAATTGGGGTGCGGGCTTCCCCAGGAAGTGGTTCTGGGTGCAATGTAATGTCTTTGAAGGAGCGGATGGAGAAGTTGCTTTGACTGCTGCTGGTGGATTGAGGCAGGTGCCTGGGTTGAGTGAGACTTTTGAGAATGCTGCCCTGTTTGGAGTTCATTATGATGGGGCTTTTTATGAATTTGTACCATGGAATGGAGTGGTTAACTGGGAAATTGCTCCATGGGGTCATTGGTCCATTTCTGCAGAGAATGAAATGTACACGGTGGAATTAGAAGCGACAACAAAAGATCCTGGCACAACACTTCGTGCTCCCACCACTGAGGCAGGGCTTGCTCCAGTTTGCAAGGACACGTGTTTTGCTGACTTAAGACTGCGATTGTGGGAACGGCGCTACGATGGAAGTGAAGGAAAGGTTATTTTGGATGTTACGAGTAACATGGCAGCTGTAGAGGTTGGAGGAGGACCATGGTTCACCACATGGAAAGGCAAGACTCAAACACCAGAGATTATTAAACGTGTAGTGGGGCTTCCAGTTGATGTAGAAGGGATGTTTGGTTTGGCGCCTTTCCTCAGACCTCCCGGCTTGTAAATAGTGCATTGATTGCAGTGGTTAATCATGTTTCTATGAAATACATAGGAATAGGAAGAACTAGCAACCCCACTTCATCATCCTGAAGCAGGTTCAATGATATTTCTGAGACTGCATCCATGTTATCTTAGTAGTAAACAAGAGTTTTACAGTTCACAACTC
>gi|325516255|gb|HQ014372.1| Solanum pennellii tocopherol cyclase mRNA, complete cds
ATGGAGTGTGTTTCCGCCATTTCTCCAATTTCGAAAAATGGTGGATTTTGTAGAATTAGGACCCATTTTGCAACTTCAATTGCAAATGGGGAAGTTTTTTGAACAATTATTCATCTACTGTTCTGAAGTTGCAGTCTCAAAAATCAAGACATGCATTTGTAGTCAAAGCTGATTCAGCTGTTGACACAACAAAGAAGGAAAACAGGGAGCCCGTGAAACCGGTTTACTCTTCTACGCCTTCTAATCGTCCTCTTCGAACTCCTCATAGCGGGTATCATTTTGATGGAAGTACCAGAAAATTCTTTGAAGGTTGGTTCTTTAAAGTATCAATTCCAGAGTGCAGACAGAGTTTCTGCTTCATGTATTCTGTTGAAAGTCCTTCATTTACCAAGAAATTAAGCAGCTTGGAGGAGCTGCAGTACGGGCCTCGGTTTACTGGCGTGGGAGCTCAAATTCTTGGTGCTGATGACAAGTACATTTGTCAATATAGTGAAGAGTCTTCAAACTTCTGGGGAAGTAGGCATGAACTGATGCTTGGCAACACCTTTGTTGCCCAAAATAGTGCTAAGCCTCCAAATAAGGAAGTTCGCCCTCAGGAGTTCAATCGTTGCGTCACAGAGGGTTTTCAAGTTACCCCACTTTGGCATCAAGGATCTATTCGCGATGACGGGAGGACAGATTATACTGAAATTGTGAAAACTGCTAGCTGGGAGTATAGCACGCGGCCCATTTATGGATGGGGCGATGTTAACTCAAAGCAGAAGTCCACGGCAGGATGGCCTGCTGCTTTTCCTGTATTTGAGCCACATTGGCAAGTTTGCATGGCAGCTGGACTTTCAACAGGCTGGATAGAGTGGGATGGTCAGCGGTTTGAGTTTCAAAATGCCCCTTCTTACTCCGAAAAGAACTGGGGTGGTTCCTTCCCAAGAAAGTGGTTTTGGGTCCAGTGCAGTGTATTTGAAGGTGCAATTGGAGATGTTGCTTTGACTGCTGGTGGTGGATTAAGGCTACTTCCGGGATTGAATGAGACATTTGAAAGTGTTGCTCTGATAGGAATTCACTATAGAGGTATCTTCTATGAATTTGTTCCATGGAATGCTAGTGTTAGTTGGGAAATTACTCCCTGGGGTAAATGGCATATATCTGCGGAGAATGAGACACATATGGTATTACTAGAAGCAACAACAGAAGATCCTGGTACCACGTTGCGGGCTCCTACAGAAGAGACGGGTCTCGCTCCTGCATGTAGAGACACTTGTTTTGGTGAGCTAAGACTGCAGTTGTGGGAACGGAAGAGTAATGGGAGTAAAGGAAAGGTTATTTTGGATGTTACAAGCAATATGGCAGGTCTTGAAGTTGGGGGAGGACCATGGTTCAACACATGGAAGGGAAACGCAGAGATGCCGGAAATTGTTACTCGAGCTATCAATGTTCCTGTGGATTTGGATGGCATATTCAGCTGTGTTCCTTCACTTCTCAAACCTCCTGGCCTTTGA
>gi|145351641|ref|NM_119430.4| Arabidopsis thaliana tocopherol cyclase mRNA, complete cds
TTTGTCACCACCAACACCAAACACACAATTTCACATTCTTTTGCATATTTCTTCTTCTTCTTCCATTATGGAGATACGGAGCTTGATTGTTTCTATGAACCCTAATTTATCTTCCTTTGAGCTCTCTCGCCCTGTATCTCCTCTCACTCGCTCACTAGTTCCGTTCCGATCGACTAAACTAGTTCCCCGCTCCATTTCTAGGGTTTCGGCGTCGATCTCCACCCCGAATAGTGAAACTGACAAGATCTCCGTTAAACCTGTTTACGTCCCGACGTCTCCCAATCGCGAACTCCGGACTCCTCACAGTGGATACCATTTCGATGGAACACCTCGGAAGTTCTTCGAGGGATGGTATTTCAGGGTTTCCATCCCAGAGAAGAGGGAGAGTTTTTGTTTTATGTATTCTGTGGAGAATCCTGCATTTCGGCAGAGTTTGTCACCATTGGAAGTGGCTCTATATGGACCTAGATTCACTGGTGTTGGAGCTCAGATTCTTGGCGCTAATGATAAATATTTATGCCAATACGAACAAGACTCTCACAATTTCTGGGGAGATCGACATGAGCTAGTTTTGGGGAATACTTTTAGTGCTGTGCCAGGCGCAAAGGCTCCAAACAAGGAGGTTCCACCAGAGGAATTTAACAGAAGAGTGTCCGAAGGGTTCCAAGCTACTCCATTTTGGCATCAAGGTCACATTTGCGATGATGGCCGTACTGACTATGCGGAAACTGTGAAATCTGCTCGTTGGGAGTATAGTACTCGTCCCGTTTACGGTTGGGGTGATGTTGGGGCCAAACAGAAGTCAACTGCAGGCTGGCCTGCAGCTTTTCCTGTATTTGAGCCTCATTGGCAGATATGCATGGCAGGAGGCCTTTCCACAGGGTGGATAGAATGGGGCGGTGAAAGGTTTGAGTTTCGGGATGCACCTTCTTATTCAGAGAAGAATTGGGGTGGAGGCTTCCCAAGAAAATGGTTTTGGGTCCAGTGTAATGTCTTTGAAGGGGCAACTGGAGAAGTTGCTTTAACCGCAGGTGGCGGGTTGAGGCAATTGCCTGGATTGACTGAGACCTATGAAAATGCTGCACTGGTTTGTGTACACTATGATGGAAAAATGTACGAGTTTGTTCCTTGGAATGGTGTTGTTAGATGGGAAATGTCTCCCTGGGGTTATTGGTATATAACTGCAGAGAACGAAAACCATGTGGTGGAACTAGAGGCAAGAACAAATGAAGCGGGTACACCTCTGCGTGCTCCTACCACAGAAGTTGGGCTAGCTACGGCTTGCAGAGATAGTTGTTACGGTGAATTGAAGTTGCAGATATGGGAACGGCTATATGATGGAAGTAAAGGCAAGGTGATATTAGAGACAAAGAGCTCAATGGCAGCAGTGGAGATAGGAGGAGGACCGTGGTTTGGGACATGGAAAGGAGATACGAGCAACACGCCCGAGCTACTAAAACAGGCTCTTCAGGTCCCATTGGATCTTGAAAGCGCCTTAGGTTTGGTCCCTTTCTTCAAGCCACCGGGTCTGTAACATTGATGAGTGTTTTGTTTGTTGATAGAGACCCATGTGATGAATGAAGCCTTAGTCATGTCATTGCTAGCTTCACTATTATGTATGTATGATTTTAGTTCGTTCGGTCCTTGTGGTAAATGATACGGGCCAGTGTAAAGTCTAGTTCAATAAAAGCCTTGAGTCGCATAATTTCAATTTCAAATTGCATCA
>gi|91694296|gb|DQ456882.1| Triticum aestivum tocopherol cyclase (TC) mRNA, complete cds
CGCCATAGCCCCGCTGCTCAGCCACATGAACGTCGCCGGCCCCGCCACCGCTTTCGTGCCGAGCGCCAGGCCAGCGCCCCGCGCCCCGCGGCCGCTCTGGCGCCCCAGCGCCCGCTGCAACCCGAGCCCACGCGCCGCCACCGAGCCGCCGGCGGCGGCGCCCGTCTACGCCCCCACTCCGCGGGATCGGCCTCTGCGGACGCCGCACAGCGGGTATCACTATGATGGAACCGCCAGGGCTTTCTTTGAAGGATGGTACTTCAAGGTGTCCATTCCAGAATGCAGGCAGAGCTTCTGTTTCATGTACTCTGTTGAGAACCCATTCTTTCGTGATGGGATGACTGCTCTCGACCGGACATTGTATGGTCCACAGTTTACCGGGGTGGGAGCGCAGATTCTTGGTGCGGATGACAAGTACATATGCCAGTTCTCTGAAAAATCAAACAACTTTTGGGGGAGTCGACATGAGCTAATTCTCGGAAACACTTTCATTCCCAATAAAGGCTCAACTCCCCCGGAGCGTGAAATCCCTCCTCAGGAATTTTCTAATCGCGTTTTGGAAGGCTACCAAGTCACACCAACTTGGCATCAGGGCTTCATACGTGATGACGGAAGGTCAAAGTATGTACCAAACGTCCAAACAGCTCGTTGGGAGTACAGCACCCGTCCAGTGTATGGCTGGGGTGATGTCACATCTAAGCAGAAGTCAACAGCTGGTTGGCTTGCTGCTTTTCCATTCTTTGAACCTCATTGGCAGATATGCATGGCTGGTGGCCTATCCACAGGATGGATAGAATGGGATGGAGAACGGTTTGAATTTGAAAATGCTCCCTCCTACTCAGAGAAGAACTGGGGTGGAGGGTTCCCAAGAAAGTGGTACTGGATCCAGTGCAATGTCTTCTCAGGAACATCTGGTGAAGTTGCTTTAACTGCTGCTGGTGGATTAAGGAAAATTGGACTGGGAGATACCTACGAAAGTCCTTCACTGATTGGCATACACCACGAGGGAAAATTTTACGAATTTGTACCTTGGACTGGAACAGTAAGCTGGGACATTGCACCGTGGGGTCACTGGAAGATGTCTGGCGAGAACAAAAATCATCTGGTAGAAATAGAAGCAACCACCAAAGAACCAGGAACTGCTCTGCGAGCCCCAACAATCGAGGCTGGACTGGTACCAGCATGCAAAGACACCTGCTATGGAGATCTAAAGCTACAAATGTGGGAAAAGAAATACGATGGGAGCAAAGGAAAGATAATACTCGACACCACAAGCAACATGGCAGCACTAGAAGTTGGCGGAGGCCCCTGGTTCAACGGGTGGAAAGGCACAACTGCTACCAACGAGCCTGTAAATAACATCGTGGGCACCCAAATCGACGTAGAGAGCCTCTTCCCAATCCCATTTCTCAAGCCCCCAGGCCTGTAGGATCATTCAGAGGAACTGTCAAAAAAAAGAAGCAAGTGTAAGTTCATATCAATGTAGATCATGCAATAAAATGGCCCTGTCCACCTCAATAAAAAGAAAAGAAAAAAAAACTTGCCCTGTTCTGAGCATGTTGGCTCAGCAGTTGGTGATGCATACAGATTAAGTTCCCAATGGCTCAGAAAAGCGCCACTCCATCACCTCTTGGCTTAGTTTCCATGTTACCGAAGATGAACCCTATTTAAGGTGGAATTATATTTTTCTTTTGAACAGGAAAATGCGGACAGTTCTAACACATACTCCCTACAAAGTGCTTAGTAAAATAAACCAAGTTTTTTTTCTT
>gi|377657552|gb|JN834017.1| Brassica napus cultivar Tapidor tocopherol cyclase (BnaX.VTE1.b) gene, complete cds
AATATGGATACTCGGAGCTTAGCTGTATCGATGAACACCAATTTCGCCTCCTTTGATCTCTCTCGGCATTTATCTCCTCTCCGATCGGCTAAACTATCTCCCCGCTCCATTCCCAGGGCCTCAGCGTCTATCTCCACGACGAACAGTGATTCTTCTCCCTCCGGAAATGCGATTAACTCCGAAGCTATCTCTGTGAAACCAGTTTACGTCCCCACACCACCTAACCGCGAGCTCAGGACTCCTCACAGTGGGTAAATCAAATAAATCCCTTTTTTTTAGTTTCAAAGTTTCAATTTTTGTTTCCGGTTTAGCTTTTTTCCGGTTTAATTGGACTTTTGGTTTATTTTTTCTTATTCATTGTTACTCTTTCAAGTTGATTTTTTATGTTATTATTCATTCATTGAGCCTCTTCTGTTACCACTCTAAGACTGGTTGTGAAGTGAAAGTGAACTCTCATAACTTTCAATATAGAGAGTGAAATTGTCTGACAAGTTGCTGGAACAGGTACCATTTCGATGGAACAGCGAGGAAGTTCTTCGAGGGATGGTACTTCAGGGTTTCGATCCCTGAGAAGAGGGAGAGTTTTTGCTTTATGTACTCTGTGGAGAATCCTGCGTTTCGGAAGAGGCTCTCACCGTTGGAGGTTGGTCTGTATGGACCAAGGTTCACTGGTGTGGGAGCTCAGATTCTTGGAGCTAATGATAAGTATTTATGCCAATACACTGAGGACTCTCACAACTTCTGGGGAGGTAGTGTAACCTTTCTTGATCATTATTACCAACTCAATATCTGAGTCCTGTTTCTACTTCTAGTTCTTATCTCAATATTATAAGTCTTAGGTGCTATTTTTCTTTACTTAATAAATTAAACTTTGAAGTATTCCTTACCTGAATATTTTACTCATGAGTAGATAGGCATGAACTAGTTTTGGGGAATACTTTCAGTGCCATGCCAGGCGCAAGGTCCCCAGACAAGGAGGTTCCACCAGAGGTAAAAATAAATAATCACTCCCTCTTCCATCATTTGTTTACTCTGTTATATGTAAAATATATTTCTGATTATATCCGGGATGTCACTAGTTACTTAGTGATTTGAATGGATCTTCTTTTATTGTTTTCTTGAATGTTGATCTGTAAAACATGGGGGTTTTGGTTGTAGGAATTCAACAGAAGAGTGTCTGAAGGGTTCCAAGCTACCCCATTTTGGCATCAAGGTCACATTTGCGATGATGGCAGGTTATTTATCTAATTCTATGCACACCTAGGATTCAGTATGTATGACAATACTACTTGAAGTCTAATACAATAGTAGAATTGCTTTTTGAATAGACATCTTGTTTAGTATTGAGAAACCCGGCAATGGAACTGTTACTTTGGTATCTTAGGCATCATTCTTAGATCACGCCACTCACCTACAATGCTTGCTTCAATTGGTCATGATTCCTGCTCTTTGGTGATGATTTCTTTTGTAACCTCAATTCAACCAGAAGTTAGTTCATGGCAATAAAGGATGCATTGTAGTATATCTCAGATGTTGGGATTAGTTTGGCATAATATGTGTAGTAGAACTCTTTATCTTTTTCTTTGTGGAGTTTATGTGTTTAACTTTGAATTGAGTTGTGTTTGGCAGGACTGACTATGCGGAAACTGTGAAATCCGCTCGGTGGGAGTACAGCACCCGTCCTGTTTACGGCTGGGGTGATGTTGGGACCAAACAGAAGTCTACTGCAGGCTGGCCTGCGGCTTTTCCTGTATTTGAGCCTCACTGGCAGATATGCATGGCAGGAGGCCTTTCAACAGGTGGTGAACTTTTTCTTAATCGACTAAATTCAGTAATAGATATACCGTTAAGTTTACTTTGCCTTCCTTCTCTTGAATATGCAGGGTGGATAGAGTGGGGTGATGAAAGGTTTGAGTTTAGGGATGCACCTTCTTATTCAGAGAAGAATTGGGGTGGAGGCTTCCCTAGAAAATGGTTTTGGGTAACACATTCTCATCCATGTGTATTACATTTCATTGTTACATACAACTTTGACCCCTGTTTGGTTGCTTTACTACTCGGTGCCTCTTTACAGGTCCAGTGTAATGTATTTGAAGGGGCAAAGGGAGAAATTGCTTTGACTGCAGCTGGGGGGTTGAGGCAGTTGCCAGGATTGACTGAGACCTTTGAGAATGCTGCACTGGTATGCAACTAATTAACATCCTCTTAAGACACAATGTTATTAGATAAGTAGTTTACAAATCTCTGAGCCCTTTGCAGGTTTGTGTGCACTACGATGGAAAATTATACGAGTTTGTTCCGTGGAATGGTGTTGTTAGCTGGGAGATGTCTCCATGGGGTTATTGGTACATGACTGCTGAGAATGAAACTCATATGGTAATATAATTTCTCTTCCTCATATTCTTCATTCTGTTTCACTTTGAGCCCTGATGAGTATCCTGTGACAGGTGGAACTAGAGGCAAGAACAAATGAAGCGGGTACACCTCTGCGTGCTCCAACCTCAGAAGCTGGTTTAGCTACAGCTTGCAAAGATAGTTGTTACGGTGAACTGAAGTTGCAGATATGGGAACGGAGATATGATGGAAGTAAAGGCAAGGTATGTGTGTACAAATGCATCACTGTAGTTAAAAGGCTTAGCTAGTCCACTGAGGCAGTTAAAGAAGCCTAATATGGTGAATGATGATGCAGGTGATAATGGAGGCAAAGAGCTCGATGGCAGCAGTTGAGATAGGAGGAGGACCGTGGTTTGGGACATGGAAAGGAGATACGAGCAACACACCTGAGCTACTCAAACGGTCTCTTCAGGTCCCTTTGGATCTTGAATCCGTCTTTGGTTGGGTACCTTTCTTCAAGCCACCTGGTTTGTAAA
>JrVTE1 Juglans regia L.
ATGTCGAGGGGCCTATCTTACGAGTCTTCTTCGACTGTTCAAGGAGATATACAGAAAGAGAGTTCCGGCTCTGTCAGTCCCGCCTACGTGCCGACGCCTCCGAATCGGGAGCTTCGAACTCCTCACAGCGGGTACCATTTTGATGGAAGTGCTAGGAAATTTTTTGAGGGTTGGTACTTCAAGGTCTCAATCCCTGAACGGAGGCAGAGTTTCTGTTTTATGTATTCTGTGGAGAACCCTGCTTTTCCAAAAAAACTAACAGCATTGGAAGTGGCACAGCGTGGACCCAGATTTACCGGAGTTGGGGCTCAAATTCTGGGCGCAAATGACAAGTATATATGCCAATACTCAGAAGAATCTCAGTACTTTTGGGGAAGCAGACATGAACTAATACTAGGGAATACTTTTGTTGGTGAAAAAGAATCGAAGCCTCCATACAAGGAGGTCCCTCCTCAGGAATTCAATAAAAGAGTGTTAGAAGGTTTCCAAGTCAGCCCACTTTGGCATCAAGGTTTCATTCGTGATGATGGCAGGTCAAATTATGTGGATACTGTGAAGACTGCTCGTTGGGAGTACAGTACCCGCCCTATATATGGCTGGGGTAATGTTGGGTCCAAACAGAAGTCCACAGCAGGCTGGCTTGCAGCATTTCCTGTTTTTGAACCCCATTGGCAAATATGCATGGCAGGCGGACTGTCAACAGGTTGGATAGAGTGGGATGGTGAAAGGTTTGAATTTCAAAATGCCCCTTCGTATTCCGAAAAGAATTGGGGTGGAGCATTCCCAAGAAAATGGTTTTGGGTTCAGTGTAATGTATTTGAAGGTGCTACTGGAGACGTTGCTCTCACTGCAGGTGGTGGGTTGAGGCAACTACCTGGACTGACAGAGAATTTTGAAAATGCTGCATTGGTTGGAGTCCACTATAATGGAATTTTCTATGAATTTGTGCCATGGAATGGCGTTGTTAACTGGGAAATTGCCCCTTGGGGTCACTGGTACATGGCTGCGGAGAATCGGACACATAAGGTTGAATTGGAGGCAACAACAAAGGACACTGGTACTACACTGCGAGCTCCAACAGCAGAATCTGGGCTTGCTCCAGCTTGTAAAGATTCTTGTTTTGGTGTCCTAAGATTACGACTTTGGGAAAAGAGATACGATGGCAGTAAGGGGAAGATCATATTGGATGTTACAAGTAACATGGCGGCAGTTGAAGTTGGAGGGGGACCATGGTTCAACGCATGGAAGGGTGTGACCTCTACACCGGAGCTCCTTAGTCAAGCTATTGGGGTTCCAGTTGATGTGGAGGGGATCTTCAATTATGTTCCATTCTTTAAACCCCCTGGTCTTTAG
