# Supplementary material for: Molecular cloning and heterologous expression analysis of JrVTE1 gene from walnut (Juglans regia)
Source: Mol Breed. 2015 Nov 17;35:222. doi: 10.1007/s11032-015-0414-2 (PMC4648991; doi:10.1007/s11032-015-0414-2)
Supplement: Supplementary file 6 — Supplementary material 6 (XLS 25 kb) [file 11032_2015_414_MOESM6_ESM.xls]

## Sheet: WMTSVYVZRMYN
TRUE
FALSE
TRUE

## Sheet: Sheet1
Identifier	Threshold Cycle (Ct)
1	25.7876	actin 1	17.51	8.27767	6.82916	1.44851	0.366401
1	26.0725	actin 1	20.1205	5.95202	6.82916	-0.877142	1.83673
1	26.3767	actin 1	20.1189	6.2578	6.82916	-0.571364	1.48593
2	31.8014	actin 2	26.9744	4.82698	6.82916	-2.00218	4.00606
2	32.2018	actin 2	25.1456	7.05618	6.82916	0.227012	0.854403
2	33.204	actin 2	26.9744	6.22958	6.82916	-0.599583	1.51528
3	31.3686	actin 3	26.0506	5.31793	6.82916	-1.51123	2.85053
3	31.5057	actin 3	23.5407	7.96497	6.82916	1.1358	0.455082
3	31.1384	actin 3	25.7272	5.41119	6.82916	-1.41797	2.6721
					mean value	standard error
60d after florescence	90d after florescence	120d after florescence		60DAF	1.66667	0.5
1.84	4	2.85		90DAF	4	0.2
1.49	4.02	2.67		120DAF	2.76	0.4
1.67	3.98	2.76
				Each sample was individually assayed in triplicate. Values shown represent the mean reading from three independent analyses and the error bars indicate the standard error of the mean.
