# Supplementary material for: Molecular cloning and heterologous expression analysis of JrVTE1 gene from walnut (Juglans regia)
Source: Mol Breed. 2015 Nov 17;35:222. doi: 10.1007/s11032-015-0414-2 (PMC4648991; doi:10.1007/s11032-015-0414-2)
Supplement: Supplementary file 9 — Supplementary material 9 (XLS 94 kb) [file 11032_2015_414_MOESM9_ESM.xls]

## Sheet: α
	α-tocopherol content
	root	stem	leaf
J1	40.39	31.91	50.4133
J3	23.2633	45.13	45.5867
J4	21.1233	39.3467	40.4533
J6	23.78	34.4533	46.88
J8	20.41	33.9633	47.43
J9	38.57	41.32	37.2467
JW	12.6467	31.6767	34.22
J1	38.53	33.92	47.36
	40.25	31.55	50.23
	42.39	30.26	53.65
ave	40.39	31.91	50.4133
STDAVA	1.9338	1.85637	3.14901
J3	23.96	47.66	45.2
	23.34	45.35	45.6
	22.49	42.38	45.96
ave	23.2633	45.13	45.5867
STDAVA	0.737993	2.64687	0.380175
J4	22.31	40.25	39.25
	20.01	39.23	41.33
	21.05	38.56	40.78
ave	21.1233	39.3467	40.4533
STDAVA	1.15175	0.851019	1.07779
J6	22.45	35.23	47.06
	25.34	34.12	46.88
	23.55	34.01	46.7
ave	23.78	34.4533	46.88
STDAVA	1.45866	0.674858	0.18
J8	20.01	34.55	48.21
	21.33	33.24	47.86
	19.89	34.1	46.22
ave	20.41	33.9633	47.43
STDAVA	0.798999	0.665607	1.0624
J9	39.85	40.17	36.97
	37.66	42.21	37.26
	38.2	41.58	37.51
ave	38.57	41.32	37.2467
STDAVA	1.14092	1.04456	0.270247
JW	15.12	32.61	35.33
	12.66	31.45	34.21
	10.16	30.97	33.12
ave	12.6467	31.6767	34.22
STDAVA	2.48003	0.843169	1.10503

## Sheet: β
	β-tocopherol content (μg/g)
	root	stem	leaf
J1	5.18333	0	0
J3	2.28667	0	0
J4	3.11	0	0.123333
J6	2.01833	0	0
J8	3.77	0	0
J9	3.75667	0	0.163333
JW	2.078	0	0
J1	4.65
	5.23
	5.67
ave	5.18333	.
STDAVA	0.511599
J3	2.38
	2.5
	1.98
ave	2.28667
STDAVA	0.272274
J4	3.12		0.12
	3.31		0.1
	2.9		0.15
ave	3.11		0.123333
STDAVA	0.205183		0.0251661
J6	2.123
	1.922
	2.01
ave	2.01833
STDAVA	0.100759
J8	3.42
	3.89
	4
ave	3.77
STDAVA	0.308058
J9	3.5		0.23
	4		0.15
	3.77		0.11
ave	3.75667		0.163333
STDAVA	0.250267		0.061101
JW	1.824
	2.03
	2.38
ave	2.078
STDAVA	0.281091

## Sheet: γ
	γ-tocopherol content (μg/g)
	root	stem	leaf
J1	17.72	17.8933	15.48
J3	8.99667	16.3867	19.15
J4	10.4633	9.44	16.1
J6	8.07	18.5267	14.4267
J8	12.8467	14.7067	11.87
J9	14.3367	10.74	10.85
JW	5.23	0	9.30333
J1	14.7	15.8	16.54
	18.26	18.47	15.22
	20.2	19.41	14.68
ave	17.72	17.8933	15.48
STDAVA	2.78948	1.87281	0.95687
J3	9.44	17.07	19.62
	9.01	16.23	19.05
	8.54	15.86	18.78
ave	8.99667	16.3867	19.15
STDAVA	0.450148	0.620027	0.428836
J4	10.23	9.21	16
	11.05	8.9	16.32
	10.11	10.21	15.98
ave	10.4633	9.44	16.1
STDAVA	0.511599	0.684617	0.190788
J6	8.1	18.11	14.32
	8.25	18.57	14.11
	7.86	18.9	14.85
ave	8.07	18.5267	14.4267
STDAVA	0.196723	0.396779	0.381357
J8	12.34	14.21	11.55
	13.25	14.28	12.42
	12.95	15.63	11.64
ave	12.8467	14.7067	11.87
STDAVA	0.463717	0.800396	0.478435
J9	15.55	10.14	10.35
	14.35	11.43	10.78
	13.11	10.65	11.42
ave	14.3367	10.74	10.85
STDAVA	1.22005	0.649692	0.538424
JW	5.49	0	9
	5.2	0	10.25
	5	0	8.66
ave	5.23	0	9.30333
STDAVA	0.246374	0	0.837277

## Sheet: total
	Total tocopherol content (μg/g)
	root	stem	leaf
J1	63.2933	49.8033	65.98
J3	34.5467	61.5167	64.7367
J4	34.6967	48.7867	56.6767
J6	33.8683	52.98	61.3067
J8	37.0267	48.67	59.3
J9	56.6633	52.06	48.26
JW	19.9547	31.6767	43.5233
J1	5.2044	0.189297	1.53285
J3	1.40969	3.24546	0.085049
J4	0.848548	0.665157	1.20704
J6	1.47164	0.330361	0.287112
J8	1.35964	1.10774	1.27389
J9	1.99204	1.6715	0.747462
JW	2.44764	0.843169	1.51117
		root						stem					leaf
	α	β	γ	total			α	β	γ	total			α	β	γ	total
J1	38.53	4.65	14.7	57.88		J1	33.92	0	15.8	49.72		J1	47.36		16.54	63.9
	40.25	5.23	18.26	63.74			31.55	0	18.47	50.02			50.23		15.22	65.45
	42.39	5.67	20.2	68.26			30.26	0	19.41	49.67			53.65		14.68	68.33
ave	40.39	5.18333	17.72	63.2933		ave	31.91	0	17.8933	49.8033		ave	50.4133		15.48	65.8933
STDAVA	1.9338	0.511599	2.78948	5.2044		STDAVA	1.85637	0	1.87281	0.189297		STDAVA	3.14901		0.95687	2.24803
J3	23.96	2.38	9.44	35.78		J3	47.66	0	17.07	64.73		J3	45.2		19.62	64.82
	23.34	2.5	9.01	34.85			45.35	0	16.23	61.58			45.6		19.05	64.65
	22.49	1.98	8.54	33.01			42.38	0	15.86	58.24			45.96		18.78	64.74
ave	23.2633	2.28667	8.99667	34.5467		ave	45.13	0	16.3867	61.5167		ave	45.5867		19.15	64.7367
STDAVA	0.737993	0.272274	0.450148	1.40969		STDAVA	2.64687	0	0.620027	3.24546		STDAVA	0.380175		0.428836	0.085049
J4	22.31	3.12	10.23	35.66		J4	40.25	0	9.21	49.46		J4	39.25	0.12	16	55.37
	20.01	3.31	11.05	34.37			39.23	0	8.9	48.13			41.33	0.1	16.32	57.75
	21.05	2.9	10.11	34.06			38.56	0	10.21	48.77			40.78	0.15	15.98	56.91
ave	21.1233	3.11	10.4633	34.6967		ave	39.3467	0	9.44	48.7867		ave	40.4533	0.123333	16.1	56.6767
STDAVA	1.15175	0.205183	0.511599	0.848548		STDAVA	0.851019	0	0.684617	0.665157		STDAVA	1.07779	0.0251661	0.190788	1.20703
J6	22.45	2.123	8.1	32.673		J6	35.23	0	18.11	53.34		J6	47.06		14.32	61.38
	25.34	1.922	8.25	35.512			34.12	0	18.57	52.69			46.88		14.11	60.99
	23.55	2.01	7.86	33.42			34.01	0	18.9	52.91			46.7		14.85	61.55
ave	23.78	2.01833	8.07	33.8683		ave	34.4533	0	18.5267	52.98		ave	46.88		14.4267	61.3067
STDAVA	1.45866	0.100759	0.196723	1.47164		STDAVA	0.674858	0	0.396779	0.330606		STDAVA	0.18		0.381357	0.287112
J8	20.01	3.42	12.34	35.77		J8	34.55	0	14.21	48.76		J8	48.21		11.55	59.76
	21.33	3.89	13.25	38.47			33.24	0	14.28	47.52			47.86		12.42	60.28
	19.89	4	12.95	36.84			34.1	0	15.63	49.73			46.22		11.64	57.86
ave	20.41	3.77	12.8467	37.0267		ave	33.9633	0	14.7067	48.67		ave	47.43		11.87	59.3
STDAVA	0.798999	0.308058	0.463717	1.35964		STDAVA	0.665607	0	0.800396	1.10775		STDAVA	1.0624		0.478435	1.27389
J9	39.85	3.5	15.55	58.9		J9	40.17	0	10.14	50.31		J9	36.97	0.23	10.35	47.55
	37.66	4	14.35	56.01			42.21	0	11.43	53.64			37.26	0.15	10.78	48.19
	38.2	3.77	13.11	55.08			41.58	0	10.65	52.23			37.51	0.11	11.42	49.04
ave	38.57	3.75667	14.3367	56.6633		ave	41.32	0	10.74	52.06		ave	37.2467	0.163333	10.85	48.26
STDAVA	1.14092	0.250267	1.22005	1.99204		STDAVA	1.04456	0	0.649692	1.6715		STDAVA	0.270247	0.061101	0.538424	0.747462
JW	15.12	1.824	5.49	22.434		JW	32.61	0	0	32.61		JW	35.33		9	44.33
	12.66	2.03	5.2	19.89			31.45	0	0	31.45			34.21		10.25	44.46
	10.16	2.38	5	17.54			30.97	0	0	30.97			33.12		8.66	41.78
ave	12.6467	2.078	5.23	19.9547		ave	31.6767	0	0	31.6767		ave	34.22		9.30333	43.5233
STDAVA	2.48003	0.281091	0.246374	2.44764		STDAVA	0.843169	0	0	0.843169		STDAVA	1.10503		0.837277	1.51117
