# Supplementary material for: Molecular cloning and heterologous expression analysis of JrVTE1 gene from walnut (Juglans regia)
Source: Mol Breed. 2015 Nov 17;35:222. doi: 10.1007/s11032-015-0414-2 (PMC4648991; doi:10.1007/s11032-015-0414-2)
Supplement: Supplementary file 10 — Supplementary material 10 (XLS 114 kb) [file 11032_2015_414_MOESM10_ESM.xls]

## Sheet: α
	α-tocopherolcontent
	root	stem	leaf
P3	16.9333	38.7767	48
P7	13.99	40.7733	45.6433
P9	16.7967	45.27	47.6667
P10	10.9567	40.0467	40.39
P12	8.91467	45.7033	33.1633
P15	9.72333	43.2467	25.82
P16	8.14333	40.61	38.3767
P18	13.1967	46.2467	47.2
PW	5.35667	39.6433	17.9967
P3	17.24	41.08	48.7
	17.1	40.25	48
	16.46	35	47.3
ave	16.9333	38.7767	48
STDAVA	0.415853	3.29691	0.7
P7	14.42	43.4	44.63
	14.3	40.25	45.23
	13.25	38.67	47.07
ave	13.99	40.7733	45.6433
STDAVA	0.643661	2.40804	1.27143
P9	15.26	45.55	49.51
	16.98	47.12	45.66
	18.15	43.14	47.83
ave	16.7967	45.27	47.6667
STDAVA	1.4537	2.00472	1.93019
P10	10.25	41.12	40.55
	11.8	38.65	41.37
	10.82	40.37	39.25
ave	10.9567	40.0467	40.39
STDAVA	0.783986	1.26635	1.06902
P12	7.414	43.24	30.78
	9.23	47.76	35.44
	10.1	46.11	33.27
ave	8.91467	45.7033	33.1633
STDAVA	1.37048	2.28728	2.33183
P15	9.84	42.74	23.89
	10.32	43.85	26.15
	9.01	43.15	27.42
ave	9.72333	43.2467	25.82
STDAVA	0.662747	0.561278	1.78799
P16	7.15	40.55	38.74
	8.34	41.21	39.17
	8.94	40.07	37.22
ave	8.14333	40.61	38.3767
STDAVA	0.911062	0.572364	1.02452
P18	12.87	47.11	48.42
	13.55	45.25	47.71
	13.17	46.38	45.47
ave	13.1967	46.2467	47.2
STDAVA	0.340783	0.937141	1.53971
PW	5.95	41.7	17.4
	5.12	40.09	18.05
	5	37.14	18.54
ave	5.35667	39.6433	17.9967
STDAVA	0.517333	2.31258	0.571868

## Sheet: β
	β-tocopherol content (μg/g)
	root	stem	leaf
P3	4.9	1.55	0
P7	6.31333	1.40667	0
P9	7.1	1.77333	0
P10	3.09333	1.19333	0
P12	8.63	2.09667	0
P15	4.87333	1.07	0
P16	5.624	1.83	0
P18	4.78	1.27333	0
PW	2.69333	0.85	0
P3	4.98	1.6
	5	1.7
	4.9	1.55
ave	4.96	1.61667
STDAVA	0.052915	0.0763763
P7	6.44	1.32
	6.5	1.43
	6	1.47
ave	6.31333	1.40667
STDAVA	0.273008	0.0776745
P9	7.55	1.75	0
	7.3	1.67	0
	6.45	1.9	0
ave	7.1	1.77333	0
STDAVA	0.576628	0.116762	0
P10	3.24	0.98	0
	3.1	1.06	0
	2.94	1.54	0
ave	3.09333	1.19333	0
STDAVA	0.150111	0.302875	0
P12	8.65	2	0
	9.23	1.98	0
	8.01	2.31	0
ave	8.63	2.09667	0
STDAVA	0.610246	0.185023	0
P15	4.12	1.14	0
	5.08	1.08	0
	5.42	0.99	0
ave	4.87333	1.07	0
STDAVA	0.674191	0.0754983	0
P16	5.84	1.65	0
	6.01	2.01	0
	5.022	1.83	0
ave	5.624	1.83	0
STDAVA	0.528231	0.18	0
P18	4.35	0.92	0
	4.78	1.33	0
	5.21	1.57	0
ave	4.78	1.27333	0
STDAVA	0.43	0.328684	0
PW	2.73	0.6	0
	2.7	0.92	0
	2.65	1.03	0
ave	2.69333	0.85	0
STDAVA	0.0404145	0.223383	0

## Sheet: γ
	γ-tocopherol content (μg/g)
	root	stem	leaf
P3	2.63333	1.2	18.37
P7	2.47333	5.48667	12.8433
P9	2.14	4.30667	15.8333
P10	1.95333	1.04	9.75
P12	2.28333	2.67333	9.97333
P15	1.55667	1.03	12.3767
P16	2.54667	1.26	7.95333
P18	1.76667	1.08333	6.22333
PW	1.28667	0.444667	1.06667
P3	2.56	1.28	18.53
	2.6	1.2	18.02
	2.74	1.12	18.56
ave	2.63333	1.2	18.37
STDAVA	0.0945163	0.08	0.30348
P7	2.52	5.36	11.25
	2.5	5.5	13.22
	2.4	5.6	14.06
ave	2.47333	5.48667	12.8433
STDAVA	0.064291	0.120554	1.44237
P9	2.11	4.02	15.35
	1.97	4.33	16.28
	2.34	4.57	15.87
ave	2.14	4.30667	15.8333
STDAVA	0.186815	0.275741	0.466083
P10	1.87	0.93	10.45
	2.04	1.22	9.66
	1.95	0.97	9.14
ave	1.95333	1.04	9.75
STDAVA	0.085049	0.157162	0.659621
P12	2.24	2.57	9.85
	2.66	2.44	9.74
	1.95	3.01	10.33
ave	2.28333	2.67333	9.97333
STDAVA	0.356978	0.298719	0.313741
P15	1.51	0.96	12.34
	1.67	0.88	13.21
	1.49	1.25	11.58
ave	1.55667	1.03	12.3767
STDAVA	0.0986577	0.194679	0.815618
P16	2.33	1.35	7.53
	2.85	1.64	8.46
	2.46	0.79	7.87
ave	2.54667	1.26	7.95333
STDAVA	0.270617	0.432088	0.470567
P18	1.77	0.94	6.87
	1.89	0.85	5.79
	1.64	1.46	6.01
ave	1.76667	1.08333	6.22333
STDAVA	0.125033	0.329292	0.570731
PW	1.36	0.414	1.14
	1.3	0.42	1.05
	1.2	0.5	1.01
ave	1.28667	0.444667	1.06667
STDAVA	0.080829	0.0480139	0.0665833

## Sheet: total
	Total tocopherol content (μg/g)
	root	stem	leaf
P3	24.5267	41.5933	66.37
P7	22.7767	47.6667	58.4867
P9	26.0367	51.35	63.5
P10	16.0033	42.28	50.14
P12	19.828	50.4733	43.1367
P15	16.1533	45.3467	38.1967
P16	16.314	43.7	46.33
P18	19.7433	48.6033	53.4233
PW	9.33667	40.938	19.0633
P3	0.371663	3.42176	0.749066
P7	0.976542	2.21055	2.62519
P9	1.02676	1.75519	1.47024
P10	0.829839	1.17154	1.51562
P12	1.42226	2.3368	2.31012
P15	0.825126	0.48645	1.71267
P16	0.944642	1.09275	1.27106
P18	0.660025	1.03968	1.90616
PW	0.623886	2.06641	0.505997
		root
	α	β	γ
P3	17.24	4.98	2.56	24.78				stem
	17.1	5	2.6	24.7			α	β	γ						Leaf
	16.46	4.9	2.74	24.1		P3	41.08	1.6	1.28	43.96				α	β	γ
ave	16.9333	4.96	2.63333	24.5267			40.25	1.7	1.2	43.15			P3	48.7	0	18.53	67.23
STDAVA	0.415853	0.052915	0.0945163	0.371663			35	1.55	1.12	37.67				48	0	18.02	66.02
P7	14.42	6.44	2.52	23.38		ave	38.7767	1.61667	1.2	41.5933				47.3	0	18.56	65.86
	14.3	6.5	2.5	23.3		STDAVA	3.29691	0.0763763	0.08	3.42176			ave	48	0	18.37	66.37
	13.25	6	2.4	21.65		P7	43.4	1.32	5.36	50.08			STDAVA	0.7	0	0.30348	0.749066
ave	13.99	6.31333	2.47333	22.7767			40.25	1.43	5.5	47.18			P7	44.63	0	11.25	55.88
STDAVA	0.643661	0.273008	0.064291	0.976542			38.67	1.47	5.6	45.74				45.23	0	13.22	58.45
P9	15.26	7.55	2.11	24.92		ave	40.7733	1.40667	5.48667	47.6667				47.07	0	14.06	61.13
	16.98	7.3	1.97	26.25		STDAVA	2.40804	0.0776745	0.120554	2.21055			ave	45.6433	0	12.8433	58.4867
	18.15	6.45	2.34	26.94		P9	45.55	1.75	4.02	51.32			STDAVA	1.27143	0	1.44237	2.62519
ave	16.7967	7.1	2.14	26.0367			47.12	1.67	4.33	53.12			P9	49.51	0	15.35	64.86
STDAVA	1.4537	0.576628	0.186815	1.02676			43.14	1.9	4.57	49.61				45.66	0	16.28	61.94
P10	10.25	3.24	1.87	15.36		ave	45.27	1.77333	4.30667	51.35				47.83	0	15.87	63.7
	11.8	3.1	2.04	16.94		STDAVA	2.00472	0.116762	0.275741	1.75519			ave	47.6667	0	15.8333	63.5
	10.82	2.94	1.95	15.71		P10	41.12	0.98	0.93	43.03			STDAVA	1.93019	0	0.466083	1.47024
ave	10.9567	3.09333	1.95333	16.0033			38.65	1.06	1.22	40.93			P10	40.55	0	10.45	51
STDAVA	0.783986	0.150111	0.085049	0.829839			40.37	1.54	0.97	42.88				41.37	0	9.66	51.03
P12	7.414	8.65	2.24	18.304		ave	40.0467	1.19333	1.04	42.28				39.25	0	9.14	48.39
	9.23	9.23	2.66	21.12		STDAVA	1.26635	0.302875	0.157162	1.17154			ave	40.39	0	9.75	50.14
	10.1	8.01	1.95	20.06		P12	43.24	2	2.57	47.81			STDAVA	1.06902	0	0.659621	1.51562
ave	8.91467	8.63	2.28333	19.828			47.76	1.98	2.44	52.18			P12	30.78	0	9.85	40.63
STDAVA	1.37048	0.610246	0.356978	1.42226			46.11	2.31	3.01	51.43				35.44	0	9.74	45.18
P15	9.84	4.12	1.51	15.47		ave	45.7033	2.09667	2.67333	50.4733				33.27	0	10.33	43.6
	10.32	5.08	1.67	17.07		STDAVA	2.28728	0.185023	0.298719	2.3368			ave	33.1633	0	9.97333	43.1367
	9.01	5.42	1.49	15.92		P15	42.74	1.14	0.96	44.84			STDAVA	2.33183	0	0.313741	2.31012
ave	9.72333	4.87333	1.55667	16.1533			43.85	1.08	0.88	45.81			P15	23.89	0	12.34	36.23
STDAVA	0.662747	0.674191	0.0986577	0.825126			43.15	0.99	1.25	45.39				26.15	0	13.21	39.36
P16	7.15	5.84	2.33	15.32		ave	43.2467	1.07	1.03	45.3467				27.42	0	11.58	39
	8.34	6.01	2.85	17.2		STDAVA	0.561278	0.0754983	0.194679	0.48645			ave	25.82	0	12.3767	38.1967
	8.94	5.022	2.46	16.422		P16	40.55	1.65	1.35	43.55			STDAVA	1.78799	0	0.815618	1.71267
ave	8.14333	5.624	2.54667	16.314			41.21	2.01	1.64	44.86			P16	38.74	0	7.53	46.27
STDAVA	0.911062	0.528231	0.270617	0.944642			40.07	1.83	0.79	42.69				39.17	0	8.46	47.63
P18	12.87	4.35	1.77	18.99		ave	40.61	1.83	1.26	43.7				37.22	0	7.87	45.09
	13.55	4.78	1.89	20.22		STDAVA	0.572364	0.18	0.432088	1.09275			ave	38.3767	0	7.95333	46.33
	13.17	5.21	1.64	20.02		P18	47.11	0.92	0.94	48.97			STDAVA	1.02452	0	0.470567	1.27106
ave	13.1967	4.78	1.76667	19.7433			45.25	1.33	0.85	47.43			P18	48.42	0	6.87	55.29
STDAVA	0.340783	0.43	0.125033	0.660025			46.38	1.57	1.46	49.41				47.71	0	5.79	53.5
PW	5.95	2.73	1.36	10.04		ave	46.2467	1.27333	1.08333	48.6033				45.47	0	6.01	51.48
	5.12	2.7	1.3	9.12		STDAVA	0.937141	0.328684	0.329292	1.03968			ave	47.2	0	6.22333	53.4233
	5	2.65	1.2	8.85		PW	41.7	0.6	0.414	42.714			STDAVA	1.53971	0	0.570731	1.90616
ave	5.35667	2.69333	1.28667	9.33667			40.09	0.92	0.42	41.43			PW	17.4	0	1.14	18.54
STDAVA	0.517333	0.0404145	0.080829	0.623886			37.14	1.03	0.5	38.67				18.05	0	1.05	19.1
						ave	39.6433	0.85	0.444667	40.938				18.54	0	1.01	19.55
						STDAVA	2.31258	0.223383	0.0480139	2.06641			ave	17.9967	0	1.06667	19.0633
													STDAVA	0.571868	0	0.0665833	0.505997
